# Supplementary material for: The Bactericidal Activity and Spore Inhibition Effect of Manuka Honey against Clostridioides Difficile
Source: Antibiotics (Basel). 2020 Oct 9;9(10):684. doi: 10.3390/antibiotics9100684 (PMC7600471; doi:10.3390/antibiotics9100684)
Supplement: Supplementary file 1 [file antibiotics-09-00684-s001.zip]

Archive with 1 entries (1 files):
- antibiotics-946927-supplementary.xlsx
