# Supplementary material for: The Bactericidal Activity and Spore Inhibition Effect of Manuka Honey against Clostridioides Difficile
Source: Antibiotics (Basel). 2020 Oct 9;9(10):684. doi: 10.3390/antibiotics9100684 (PMC7600471; doi:10.3390/antibiotics9100684)
Supplement: Supplementary file 1 [file antibiotics-09-00684-s001.zip › antibiotics-946927-supplementary.xlsx]

## Sheet: Sheet1
			MGO30+			MGO100+			MGO250+			MGO400+
Isolate#	Origin	Strain info	MIC1	MIC2	MBC	MIC1	MIC2	MBC	MIC1	MIC2	MBC	MIC1	MIC2	MBC
1	Clinical	NAP1	0.04	0.04	>30%	0.04	0.04	>30%	0.04	0.04	>30%	0.06	0.1	>30%
2	ATCC 70057	Non-toxigenic	0.14	0.18	0.18	0.14	0.18	0.18	0.14	0.14	0.14	0.1	0.1	0.1
3	CDC	NAP1	0.04	0.04	>30%	0.04	0.04	>30%	0.04	0.04	>30%	0.1	0.1	>30%
4	Clinical	non-NAP1	0.04	0.04	>30%	0.04	0.04	>30%	0.04	0.04	>30%	0.1	0.1	>30%
5	Clinical	non-NAP1	>30%	>30%	NA	>30%	>30%	NA	>30%	>30%	NA	>30%	>30%	NA
6	CDC	NAP1	0.1	0.1	0.1	0.14	0.14	>30%	0.14	0.14	0.14	0.1	0.1	0.1
7	Clinical	non-NAP1	0.1	0.1	0.22	0.22	0.22	0.22	0.18	0.18	0.26	0.14	0.14	0.22
8	Clinical	non-NAP1	0.1	0.1	0.14	0.14	0.18	0.18	0.14	0.14	0.14	0.14	0.14	0.14
9	Clinical	non-NAP1	0.14	0.14	>30%	0.14	0.14	>30%	0.1	0.1	>30%	0.1	0.1	0.3
10	Clinical	non-NAP1	0.1	0.14	0.14	0.1	0.1	0.14	0.1	0.1	0.18	0.1	0.06	0.1
11	Clinical	non-NAP1	0.14	0.18	0.14	0.14	0.14	>30%	0.14	0.14	>30%	0.14	0.14	0.14
12	Clinical	non-NAP1	0.14	0.14	>30%	0.14	0.14	>30%	0.1	0.1	>30%	0.1	0.1	>30%
13	Clinical	non-NAP1	0.14	0.14	>30%	0.14	0.14	>30%	0.1	0.1	>30%	0.1	0.1	>30%
14	Clinical	no data	0.14	0.22	>30%	0.1	0.14	>30%	0.1	0.14	>30%	0.1	0.1	>30%
15	Clinical	no data	>30%	>30%	NA	>30%	>30%	NA	>30%	>30%	NA	>30%	>30%	NA
16	Clinical	no data	0.1	0.1	0.1	0.1	0.1	>30%	0.1	0.1	>30%	0.06	0.1	>30%
17	Clinical	no data	0.1	0.1	0.1	0.14	0.1	0.1	0.06	0.06	0.1	0.06	0.1	0.1
18	Clinical	no data	0.1	0.14	0.14	0.1	0.1	0.26	0.06	0.1	0.3	0.06	0.06	0.3
19	Clinical	no data	0.1	0.1	0.14	0.06	0.1	0.14	0.1	0.1	0.1	0.06	0.06	0.06
20	Clinical	no data	0.14	0.14	0.14	0.1	0.1	0.1	0.06	0.1	0.1	0.1	0.1	0.1
